# Supplementary material for: Design and Actuation of a Fabric-Based Worm-Like Robot
Source: Biomimetics (Basel). 2019 Feb 6;4(1):13. doi: 10.3390/biomimetics4010013 (PMC6477625; doi:10.3390/biomimetics4010013)
Supplement: Supplementary file 1 [file biomimetics-04-00013-s001.zip]

Archive with 2 entries (2 files):
- Kandhari_Video_S1.mp4
- Kandhari_Video_S2.mp4
